# Supplementary material for: Understanding the molecular aspects of oriental obesity pattern differentiation using DNA microarray
Source: J Transl Med. 2015 Oct 19;13:331. doi: 10.1186/s12967-015-0692-9 (PMC4617455; doi:10.1186/s12967-015-0692-9)
Supplement: Supplementary file 2 — 10.1186/s12967-015-0692-9 List of commonly upregulated genes that were subjected to cluster analysis. [file 12967_2015_692_MOESM2_ESM.xls]

## Sheet: 1
Supplementary Table 2. List of commonly upregulated genes used for Cluster analysis.
SEQ_ID	Mean	Standard Deviation	P1	False discovery rate (FDR1)	P2	FDR2
NM_000032	10.4015	1.94491	0	0	0.28592	0.99969
NM_000036	5.96973	0.646423	0	0	0.56355	0.99969
NM_000045	9.6808	1.01379	0	0	0.00999	0.60085
NM_000071	6.87559	1.07058	0	0	0.12707	0.99969
NM_000170	9.33162	1.28156	0	0	0.72797	0.99969
NM_000186	9.80327	0.901976	0	0	0.11758	0.99969
NM_000212	14.2483	0.902366	0	0	0.74667	0.99969
NM_000216	5.93715	0.728764	0	0	0.1494	0.99969
NM_000236	10.2301	1.00527	0	0	0.16795	0.99969
NM_000250	9.20775	1.13727	0	0	0.00397	0.40023
NM_000342	9.2302	1.68388	0	0	0.92097	0.99969
NM_000345	9.22286	0.95769	0	0	0.38311	0.99969
NM_000347	9.19125	0.868403	0	0	0.38055	0.99969
NM_000394	7.78955	0.874446	0	0	0.36544	0.99969
NM_000395	12.9509	0.760224	0	0	0.19578	0.99969
NM_000399	10.0502	1.57612	0	0	0.00088	0.18711
NM_000478	9.33377	1.47864	0	0	0.00605	0.48612
NM_000491	10.216	0.882991	0	0	0.09491	0.99969
NM_000517	14.9336	1.06179	0	0	0.72004	0.99969
NM_000518	14.558	1.12207	0	0	0.82289	0.99969
NM_000519	14.4369	1.19579	0	0	0.85586	0.99969
NM_000561	10.1038	3.2064	0	0	0.00069	0.16508
NM_000576	12.8236	1.1041	0	0	0.00737	0.5343
NM_000584	11.5446	2.18297	0	0	0.00106	0.20379
NM_000618	7.05672	0.833297	0	0	0.6054	0.99969
NM_000634	12.2532	1.12942	0	0	0.00171	0.27584
NM_000715	7.43247	1.23919	0	0	0.42548	0.99969
NM_000717	7.48229	1.10747	0	0	0.09115	0.99886
NM_000804	11.7894	1.21692	0	0	0.51189	0.99969
NM_000806	6.20433	0.660818	0	0	0.01018	0.60288
NM_000846	7.68442	0.799005	0	0	0.18708	0.99969
NM_000849	9.99394	0.782336	0	0	0.20926	0.99969
NM_000851	7.34808	1.2745	0	0	0.28396	0.99969
NM_000853	7.97947	1.64576	0	0	0.97623	0.99969
NM_000891	8.86781	1.10709	0	0	0.62014	0.99969
NM_000896	9.63864	1.6339	0	0	0	8e-05
NM_000902	9.99158	1.75143	0	0	0.00081	0.1855
NM_000963	10.4093	1.68951	0	0	9e-05	0.05699
NM_001001437	12.3992	1.20817	0	0	0.22489	0.99969
NM_001001695	8.97441	0.983229	0	0	0.13918	0.99969
NM_001002292	11.3302	1.01957	0	0	0.32729	0.99969
NM_001002841	8.51243	2.43444	0	0	0.96006	0.99969
NM_001004195	6.36708	0.815463	0	0	0.59451	0.99969
NM_001004471	6.27687	0.967033	0	0	0.39661	0.99969
NM_001004693	6.67325	1.16948	0	0	0.51846	0.99969
NM_001005240	7.1204	0.835377	0	0	0.64024	0.99969
NM_001005283	6.10156	0.694424	0	0	0.73431	0.99969
NM_001005466	8.83205	1.02488	0	0	0.86204	0.99969
NM_001005484	6.41228	0.909195	0	0	0.57097	0.99969
NM_001005495	8.39029	1.04478	0	0	0.2094	0.99969
NM_001005852	7.59075	2.72269	0	0	0.01098	0.6229
NM_001006946	7.36797	1.14556	0	0	0.82397	0.99969
NM_001007232	12.0278	1.15557	0	0	0.95614	0.99969
NM_001008	8.29926	3.70211	0	0	3e-05	0.03401
NM_001008844	9.51477	1.02198	0	0	0.94077	0.99969
NM_001010898	6.04388	0.615254	0	0	0.35329	0.99969
NM_001010982	9.50996	0.9118	0	0	0.85796	0.99969
NM_001012270	9.27266	0.832222	0	0	0.92353	0.99969
NM_001013706	8.33071	0.811416	0	0	0.05137	0.90492
NM_001013708	10.2868	0.751234	0	0	0.52408	0.99969
NM_001014441	11.369	1.24112	0	0	0.99641	0.99969
NM_001017999	7.72032	0.83948	0	0	0.64034	0.99969
NM_001018000	8.52793	1.19878	0	0	0.01004	0.60085
NM_001018001	7.72153	0.971353	0	0	0.01045	0.61332
NM_001018059	12.5275	0.865895	0	0	0.57868	0.99969
NM_001018095	11.4884	0.872339	0	0	0.58039	0.99969
NM_001018096	11.5394	0.892385	0	0	0.4846	0.99969
NM_001018099	9.24212	0.997419	0	0	0.12008	0.99969
NM_001018100	10.2779	0.972523	0	0	0.55997	0.99969
NM_001023569	10.345	1.50339	0	0	0.40565	0.99969
NM_001024460	11.2255	0.861557	0	0	0.00163	0.26527
NM_001024608	9.74877	0.825493	0	0	0.0783	0.9911
NM_001024912	9.43522	0.745408	0	0	0.14352	0.99969
NM_001025463	8.38403	1.05808	0	0	0.01162	0.63081
NM_001029874	8.57303	1.23652	0	0	0.62024	0.99969
NM_001029989	7.93096	0.849317	0	0	0.92067	0.99969
NM_001031746	6.96151	1.18559	0	0	0.99935	0.99982
NM_001037175	10.3748	0.84786	0	0	0.40778	0.99969
NM_001037290	9.71421	1.09652	0	0	0.55933	0.99969
NM_001038628	7.03431	1.02758	0	0	0.49753	0.99969
NM_001039360	8.20291	1.06873	0	0	0.21291	0.99969
NM_001039567	10.5322	2.20197	0	0	1e-05	0.01213
NM_001039791	12.617	0.926132	0	0	9e-05	0.05699
NM_001082	9.12949	1.39755	0	0	2e-05	0.02578
NM_001095	9.19447	0.961243	0	0	0.62329	0.99969
NM_001109	11.8526	0.640497	0	0	0.38298	0.99969
NM_001124	9.81681	1.27816	0	0	0.02912	0.80089
NM_001140	8.70917	1.16619	0	0	0.00566	0.47023
NM_001158	8.49125	0.984465	0	0	0.03067	0.80427
NM_001192	10.5372	1.0585	0	0	0.87541	0.99969
NM_001215	8.06988	0.868333	0	0	0.93678	0.99969
NM_001254	8.00069	0.821767	0	0	0.88941	0.99969
NM_001255	8.68116	1.02041	0	0	0.64941	0.99969
NM_001276	8.87923	2.20343	0	0	0	0.00853
NM_001511	9.22106	1.50827	0	0	0.00998	0.60085
NM_001657	8.65946	1.00915	0	0	0.00562	0.47023
NM_001700	8.81348	1.34631	0	0	0.01869	0.70926
NM_001702	8.15265	0.67243	0	0	0.293	0.99969
NM_001721	7.41568	0.793927	0	0	0.18623	0.99969
NM_001725	11.5091	1.15575	0	0	0.00023	0.09466
NM_001815	12.0086	0.908965	0	0	0.00032	0.10759
NM_001816	10.8311	1.71898	0	0	0.00024	0.09533
NM_001853	10.4224	0.758449	0	0	0.46863	0.99969
NM_001901	7.25289	0.888066	0	0	0.12738	0.99969
NM_001911	9.83052	1.6195	0	0	0.10336	0.99969
NM_001925	9.77356	2.01695	0	0	0.01321	0.65381
NM_001941	6.35305	0.709764	0	0	0.55215	0.99969
NM_001945	10.707	1.14405	0	0	0.00097	0.19034
NM_001964	12.0916	1.63315	0	0	0	1e-05
NM_001972	7.65628	1.22885	0	0	0.15643	0.99969
NM_002089	9.01646	1.22698	0	0	0.00419	0.40735
NM_002135	12.1872	1.21119	0	0	0.00237	0.31635
NM_002186	9.40608	0.733464	0	0	0.59636	0.99969
NM_002192	7.47437	1.15475	0	0	3e-05	0.03398
NM_002228	10.2331	0.913276	0	0	0.03047	0.8029
NM_002243	11.2762	1.2709	0	0	0.08018	0.99372
NM_002289	7.35244	1.00145	0	0	0.81365	0.99969
NM_002343	12.34	2.05344	0	0	0.00014	0.06758
NM_002353	6.96915	1.07496	0	0	0.10093	0.99969
NM_002424	10.1469	1.81003	0	0	0.00156	0.26211
NM_002476	8.82525	1.45155	0	0	0.92187	0.99969
NM_002483	8.34256	1.81187	0	0	0.00038	0.11582
NM_002501	9.27714	0.624276	0	0	0.35718	0.99969
NM_002514	7.77711	1.27779	0	0	0.0905	0.99842
NM_002528	10.3722	1.10688	0	0	0.67376	0.99969
NM_002538	8.44682	1.42315	0	0	0.91826	0.99969
NM_002543	8.19465	1.54499	0	0	0.00137	0.24316
NM_002638	8.49681	2.17668	0	0	0.00013	0.06378
NM_002727	11.1204	0.651415	0	0	0.16223	0.99969
NM_002769	7.83429	0.804359	0	0	0.23428	0.99969
NM_002770	9.99846	0.645463	0	0	0.54837	0.99969
NM_002771	8.97651	0.923005	0	0	0.83853	0.99969
NM_002784	6.60832	0.943857	0	0	0.13723	0.99969
NM_002785	6.83311	1.19164	0	0	0.07894	0.99154
NM_002852	10.2697	0.713338	0	0	0.01448	0.67636
NM_002983	12.7706	1.07628	0	0	0.25452	0.99969
NM_003053	8.74851	0.932598	0	0	0.9499	0.99969
NM_003056	10.6074	0.677356	0	0	0.09767	0.99969
NM_003064	8.54385	1.68907	0	0	0.00042	0.12226
NM_003236	8.71525	0.732002	0	0	0.38518	0.99969
NM_003238	8.88585	0.943855	0	0	0.5035	0.99969
NM_003283	9.55602	1.15587	0	0	0.85083	0.99969
NM_003411	6.58829	2.13729	0	0	0.01463	0.67636
NM_003474	9.13788	0.966322	0	0	0.02344	0.75097
NM_003540	8.87627	1.08913	0	0	0.6931	0.99969
NM_003712	7.71741	1.09772	0	0	0.70974	0.99969
NM_003734	8.42937	0.982764	0	0	0.00802	0.54701
NM_003786	11.6385	0.731971	0	0	0.60274	0.99969
NM_003841	13.1731	0.893833	0	0	0.00227	0.31122
NM_003970	12.3715	1.69703	0	0	0.6988	0.99969
NM_004083	11.2163	0.751281	0	0	0.09987	0.99969
NM_004084	13.0426	1.95509	0	0	0.01641	0.67819
NM_004125	12.1644	0.626669	0	0	0.34598	0.99969
NM_004148	12.9046	0.632499	0	0	0.03842	0.85428
NM_004202	6.80989	1.95555	0	0	0.01816	0.70319
NM_004336	9.44247	0.76315	0	0	0.90914	0.99969
NM_004418	12.3199	0.669462	0	0	0.22651	0.99969
NM_004427	11.6254	0.719888	0	0	0.12983	0.99969
NM_004430	8.15769	1.83799	0	0	0.0006	0.15207
NM_004441	9.35	0.992194	0	0	0.04898	0.89125
NM_004532	8.94773	0.990891	0	0	0.86558	0.99969
NM_004633	9.22268	1.62423	0	0	0.04879	0.89125
NM_004653	8.13135	3.57442	0	0	4e-05	0.04032
NM_004654	7.47054	2.67667	0	0	0.03144	0.80981
NM_004660	7.53283	3.34897	0	0	1e-05	0.01515
NM_004668	10.814	1.29146	0	0	0.00898	0.57063
NM_004681	7.45811	2.37419	0	0	0.00722	0.52893
NM_004900	10.9623	1.04739	0	0	0.53789	0.99969
NM_004994	8.67064	1.55203	0	0	0.00432	0.40735
NM_005071	6.80299	0.847717	0	0	0.70373	0.99969
NM_005091	7.97875	0.710714	0	0	0.23348	0.99969
NM_005139	10.9785	2.15172	0	0	0.00144	0.25181
NM_005305	7.27645	0.841618	0	0	0.04907	0.89125
NM_005306	10.2069	1.71686	0	0	1e-05	0.01025
NM_005353	7.95716	1.16765	0	0	0.13195	0.99969
NM_005418	7.91331	0.752734	0	0	0.62687	0.99969
NM_005438	8.66399	0.908712	0	0	0.00129	0.23288
NM_005451	12.0804	0.649362	0	0	0.12599	0.99969
NM_005524	8.44929	0.762038	0	0	0.28097	0.99969
NM_005532	8.07597	1.17539	0	0	0.10416	0.99969
NM_005564	11.0267	1.59996	0	0	0.00528	0.45485
NM_005664	9.94198	1.25376	0	0	0.42576	0.99969
NM_005823	7.48031	0.828297	0	0	0.56171	0.99969
NM_005980	8.81748	1.55606	0	0	0.26798	0.99969
NM_006018	12.3119	1.34243	0	0	0.00592	0.47929
NM_006061	7.777	1.5357	0	0	0.00733	0.5343
NM_006142	9.13409	0.838441	0	0	0.28643	0.99969
NM_006272	10.2009	1.33044	0	0	0.16773	0.99969
NM_006418	9.10006	1.91634	0	0	0	0.00047
NM_006641	10.4209	0.893407	0	0	0.14224	0.99969
NM_006670	9.12922	0.786471	0	0	0.9397	0.99969
NM_006707	6.73663	1.35511	0	0	0.09867	0.99969
NM_006735	8.6187	0.69301	0	0	0.85013	0.99969
NM_006779	9.38757	0.873317	0	0	0.38304	0.99969
NM_006786	10.3623	1.87494	0	0	0.36455	0.99969
NM_007030	8.24584	0.674409	0	0	0.24107	0.99969
NM_007047	15.2352	0.760935	0	0	0.65765	0.99969
NM_007085	9.66818	1.21243	0	0	0.65722	0.99969
NM_007105	7.27395	0.701383	0	0	0.15557	0.99969
NM_007115	8.92426	1.25627	0	0	0.15638	0.99969
NM_007125	7.08222	2.20623	0	0	0.00536	0.46004
NM_007196	7.97997	0.67026	0	0	0.30496	0.99969
NM_009590	9.6653	0.793799	0	0	0.36706	0.99969
NM_012104	9.90978	0.699006	0	0	0.35561	0.99969
NM_012146	8.41447	1.11689	0	0	0.11042	0.99969
NM_012253	10.6383	1.38399	0	0	0.67387	0.99969
NM_012323	10.7248	0.74095	0	0	0.02285	0.74104
NM_012337	9.5753	0.793307	0	0	0.41552	0.99969
NM_012377	6.394	0.728488	0	0	0.01864	0.70869
NM_012466	7.9228	0.714825	0	0	0.18469	0.99969
NM_012484	8.19018	0.951766	0	0	0.65818	0.99969
NM_013363	6.44674	0.898115	0	0	0.074	0.9821
NM_013370	7.78982	0.655919	0	0	0.45208	0.99969
NM_014058	6.52978	0.869814	0	0	0.33557	0.99969
NM_014141	11.2554	1.53953	0	0	0.49965	0.99969
NM_014310	7.71193	1.47188	0	0	0.55523	0.99969
NM_014439	6.53488	0.70199	0	0	0.54435	0.99969
NM_014467	6.29614	0.627875	0	0	0.56836	0.99969
NM_014562	6.5324	0.965068	0	0	0.48066	0.99969
NM_014617	6.20013	0.763605	0	0	0.02099	0.7305
NM_014619	7.76167	1.29845	0	0	0.95959	0.99969
NM_014629	8.51065	1.63146	0	0	0.95099	0.99969
NM_014717	6.51966	0.720951	0	0	0.74692	0.99969
NM_014736	8.79519	0.937461	0	0	0.93295	0.99969
NM_014750	7.84126	1.01279	0	0	0.92233	0.99969
NM_014759	6.71602	0.803404	0	0	0.2136	0.99969
NM_014875	7.64619	0.882163	0	0	0.66576	0.99969
NM_014935	6.35796	0.682298	0	0	0.54891	0.99969
NM_015104	11.31	0.636837	0	0	0.30012	0.99969
NM_015209	7.51168	1.01305	0	0	0.26365	0.99969
NM_015286	10.2482	0.81788	0	0	0.67079	0.99969
NM_015480	8.93018	0.724924	0	0	0.11766	0.99969
NM_015515	11.9678	1.28683	0	0	0.0006	0.15218
NM_015677	8.38537	1.40075	0	0	0.90602	0.99969
NM_015714	11.4263	2.18755	0	0	0	0
NM_015719	10.4171	1.30932	0	0	0.4546	0.99969
NM_015912	6.2239	0.649538	0	0	0.4523	0.99969
NM_016373	8.94023	0.808629	0	0	0.62605	0.99969
NM_016448	7.12681	0.783114	0	0	0.3584	0.99969
NM_016612	13.4775	0.668107	0	0	0.07745	0.99075
NM_016651	10.5784	0.763282	0	0	0.61107	0.99969
NM_016729	6.66337	0.670438	0	0	0.16468	0.99969
NM_017577	6.56549	0.739402	0	0	0.57594	0.99969
NM_017662	7.15082	0.850224	0	0	0.54453	0.99969
NM_017852	11.6671	0.928694	0	0	0.17675	0.99969
NM_017986	9.10874	0.916687	0	0	0.2502	0.99969
NM_018050	10.3652	0.938986	0	0	0.01483	0.67672
NM_018245	6.3214	0.725937	0	0	0.14079	0.99969
NM_018399	11.4509	0.955527	0	0	0.00566	0.47023
NM_018487	13.1682	1.24383	0	0	0.20558	0.99969
NM_018492	6.54078	0.983514	0	0	0.37	0.99969
NM_018654	10.5985	1.25596	0	0	0.85838	0.99969
NM_018665	9.11811	1.12195	0	0	0.19189	0.99969
NM_018995	6.17817	0.747734	0	0	0.14869	0.99969
NM_019065	7.78996	0.908947	0	0	0.01359	0.66127
NM_019099	10.9291	0.776022	0	0	0.07943	0.99234
NM_019845	6.89773	0.937851	0	0	0.76573	0.99969
NM_019855	11.9667	0.929731	0	0	0.44928	0.99969
NM_020056	8.07671	1.82523	0	0	0.12632	0.99969
NM_020178	6.15861	0.712534	0	0	0.5586	0.99969
NM_020406	8.23433	1.28509	0	0	0.0859	0.99842
NM_020431	9.86171	0.887655	0	0	0.32511	0.99969
NM_020469	10.1192	0.988274	0	0	0.95037	0.99969
NM_020530	10.246	1.51032	0	0	0.02854	0.79726
NM_020925	9.05681	0.985008	0	0	0.35969	0.99969
NM_021006	12.4744	1.26658	0	0	0.01147	0.62756
NM_021179	6.39171	0.621367	0	0	0.76887	0.99969
NM_021202	10.9154	0.777542	0	0	0.02673	0.77701
NM_021219	8.64817	0.864046	0	0	0.08329	0.99842
NM_021229	8.13321	0.858314	0	0	0.91331	0.99969
NM_021242	11.9498	0.642642	0	0	0.42988	0.99969
NM_021628	7.8886	0.717932	0	0	0.46429	0.99969
NM_021641	7.12338	0.769786	0	0	0.20753	0.99969
NM_021935	10.1268	0.980404	0	0	0.1473	0.99969
NM_021995	11.334	2.00473	0	0	0.39313	0.99969
NM_022058	11.9901	1.34457	0	0	0.13714	0.99969
NM_022358	6.23753	0.744399	0	0	0.79914	0.99969
NM_022437	7.05419	1.53608	0	0	0.44344	0.99969
NM_022454	8.08517	0.896027	0	0	0.42974	0.99969
NM_022468	11.8918	1.17137	0	0	0.0837	0.99842
NM_022718	11.2113	1.18297	0	0	0.12494	0.99969
NM_023944	7.67979	0.792284	0	0	0.31482	0.99969
NM_024075	12.0286	0.680582	0	0	0.04746	0.89125
NM_024565	10.406	0.848633	0	0	0.04907	0.89125
NM_024636	11.2204	0.740361	0	0	0.31886	0.99969
NM_024645	8.81391	1.03641	0	0	0.77176	0.99969
NM_024677	7.26394	1.19505	0	0	0.34491	0.99969
NM_024680	8.2535	0.903482	0	0	0.70569	0.99969
NM_024690	6.90251	0.751756	0	0	0.57991	0.99969
NM_024850	7.87034	1.6926	0	0	0.0001	0.05769
NM_024911	11.4503	0.871491	0	0	0.45208	0.99969
NM_030582	10.3884	0.846777	0	0	0.13352	0.99969
NM_030801	10.5218	0.648068	0	0	0.6474	0.99969
NM_031455	7.44579	1.15646	0	0	0.7762	0.99969
NM_032044	9.86542	1.01567	0	0	0.672	0.99969
NM_032342	6.3646	0.711012	0	0	0.18325	0.99969
NM_032514	9.29829	0.858097	0	0	0.14476	0.99969
NM_032528	6.62803	0.73676	0	0	0.79172	0.99969
NM_032536	9.5201	0.738938	0	0	0.03192	0.80981
NM_032564	11.388	0.90191	0	0	0.12329	0.99969
NM_032576	8.0606	3.52993	0	0	0.00023	0.09466
NM_032649	6.37803	0.734119	0	0	0.40678	0.99969
NM_033027	11.7975	0.815571	0	0	5e-05	0.04305
NM_033178	10.2693	1.51757	0	0	0.29734	0.99969
NM_033225	8.10855	1.09404	0	0	0.76135	0.99969
NM_033328	6.4137	1.35394	0	0	0.83976	0.99969
NM_033655	6.80828	0.997987	0	0	0.44957	0.99969
NM_052839	8.84598	1.12824	0	0	0.02309	0.7445
NM_052972	9.90398	1.36766	0	0	0.01202	0.64385
NM_053276	8.92375	0.848553	0	0	0.99984	0.99988
NM_058186	7.13977	1.65666	0	0	0.32084	0.99969
NM_078625	11.2451	0.903645	0	0	0.00794	0.54701
NM_080747	11.0538	0.944622	0	0	0.1502	0.99969
NM_130902	6.05973	0.770416	0	0	0.36796	0.99969
NM_138329	8.59749	1.19951	0	0	0.18053	0.99969
NM_138709	8.03288	1.10941	0	0	0.40585	0.99969
NM_138813	6.70032	0.757743	0	0	0.54364	0.99969
NM_144701	9.51179	1.18139	0	0	0.0649	0.95714
NM_144727	9.79617	1.16276	0	0	0.01569	0.67819
NM_144974	9.17538	1.18287	0	0	0.98715	0.99969
NM_145032	6.24505	0.692591	0	0	0.19133	0.99969
NM_145173	9.44142	0.753452	0	0	0.36365	0.99969
NM_145658	7.54231	0.938345	0	0	0.88854	0.99969
NM_145659	8.6853	0.798292	0	0	0.12521	0.99969
NM_145719	8.52145	0.756569	0	0	0.36211	0.99969
NM_145805	7.77887	1.16116	0	0	0.48786	0.99969
NM_146421	9.22786	2.71688	0	0	0.04141	0.87205
NM_148896	8.38288	0.918173	0	0	0.44149	0.99969
NM_152238	6.67358	0.792184	0	0	0.19087	0.99969
NM_152406	6.88898	0.781132	0	0	0.60898	0.99969
NM_152498	6.68778	0.692736	0	0	0.50096	0.99969
NM_152547	8.95681	1.62228	0	0	0.56976	0.99969
NM_152635	6.62274	0.718599	0	0	0.57953	0.99969
NM_152709	7.41016	1.02624	0	0	0.11004	0.99969
NM_152792	8.49694	0.876356	0	0	0.1924	0.99969
NM_152890	6.12937	0.665932	0	0	0.33285	0.99969
NM_152891	8.0553	0.916704	0	0	0.01918	0.71185
NM_152902	10.5396	1.23493	0	0	0.80821	0.99969
NM_153324	6.24702	0.771569	0	0	0.70086	0.99969
NM_153462	9.39121	0.793543	0	0	0.42876	0.99969
NM_153487	10.1213	2.17402	0	0	0.00013	0.06378
NM_153758	6.48823	0.720279	0	0	0.52934	0.99969
NM_170776	11.3733	1.44793	0	0	0.00027	0.09755
NM_172027	12.7118	0.607635	0	0	0.11109	0.99969
NM_172139	8.47614	0.73225	0	0	0.46285	0.99969
NM_172241	10.135	0.767452	0	0	0.69777	0.99969
NM_172369	10.6175	1.02305	0	0	0.04942	0.89125
NM_173158	12.6301	1.2351	0	0	0.00342	0.37593
NM_173199	7.47872	1.13067	0	0	0.00035	0.11197
NM_173203	6.51637	0.793519	0	0	0.01457	0.67636
NM_173213	11.4755	1.32819	0	0	0.00204	0.29756
NM_173527	8.54164	0.744367	0	0	0.04849	0.89125
NM_173535	8.99577	2.06214	0	0	0.00092	0.19034
NM_173597	10.3285	0.926211	0	0	0.10312	0.99969
NM_173700	7.02468	1.94728	0	0	0.00213	0.30397
NM_173849	6.4578	0.755781	0	0	0.84569	0.99969
NM_174917	9.2891	0.962699	0	0	0.84403	0.99969
NM_175068	10.758	0.962693	0	0	0.51239	0.99969
NM_175861	8.31464	1.53374	0	0	0.05909	0.93367
NM_175883	6.03658	0.655426	0	0	0.57387	0.99969
NM_177551	11.7978	1.42441	0	0	0.0037	0.38559
NM_178469	8.04034	1.57984	0	0	0.98748	0.99969
NM_178500	9.4982	1.04356	0	0	0.06211	0.94991
NM_178554	7.02658	0.904208	0	0	0.03213	0.80985
NM_178829	7.07195	0.679408	0	0	0.63429	0.99969
NM_178865	9.22544	1.08562	0	0	0.65485	0.99969
NM_181429	7.26299	1.01834	0	0	0.27284	0.99969
NM_181509	8.74401	0.887282	0	0	0.36802	0.99969
NM_181519	9.78832	0.714434	0	0	0.32026	0.99969
NM_182596	9.36624	0.890785	0	0	0.00642	0.50687
NM_182616	11.3164	1.42555	0	0	0.07249	0.97803
NM_182659	8.18134	2.82709	0	0	6e-05	0.04345
NM_182660	7.5068	2.49766	0	0	0.018	0.70229
NM_194299	9.98118	1.21023	0	0	0.00809	0.54701
NM_198481	11.6437	1.14286	0	0	0.1052	0.99969
NM_198682	8.85919	0.781981	0	0	0.4454	0.99969
NM_199048	8.08143	1.13448	0	0	0.9437	0.99969
NM_199348	6.76884	0.640204	0	0	0.43625	0.99969
NM_201564	6.98572	0.729777	0	0	0.28285	0.99969
NM_203392	10.1905	1.13886	0	0	0.6709	0.99969
NM_207015	6.53338	0.74035	0	0	0.58745	0.99969
NM_207381	6.59608	0.669067	0	0	0.46345	0.99969
Mean and standard deviation of the log2 transformed expression are presented.
Array data was analyzed using the NIA Array Analysis (http://lgsun.grc.nia.nih.gov/ANOVA/index.html).
Array data were uploaded and results including P and FDR values of each genes are presented.
1P and FDR values from 14 array data as individual sample were used as experimental design option.
2P and FDR values from array data in the same obesity pattern were classified as replicates (LDS (n=5), FAS (n=5), and YDS (n=4)).
