# Supplementary material for: Understanding the molecular aspects of oriental obesity pattern differentiation using DNA microarray
Source: J Transl Med. 2015 Oct 19;13:331. doi: 10.1186/s12967-015-0692-9 (PMC4617455; doi:10.1186/s12967-015-0692-9)
Supplement: Supplementary file 6 — 10.1186/s12967-015-0692-9 Expression levels of endogenous PTGS2 gene in 15 randomly selected subjects (Random) or 15 volunteers representing LDS pattern (LDS) as measured by quantitative RT-PCR. [file 12967_2015_692_MOESM6_ESM.xlsx]

## Sheet: PTGS2
Supplementary Table 5. Expression levels of endogenous PTGS2 gene in 15 randomly selected subjects (Random) or 15 volunteers representing LDS pattern (LDS) were measured using quantitative RT-PCR. The relative gene expression level is prestented below.
PTGS2
Random		LDS
Patient ID	Gene Epxression Level	Patent ID	Gene Epxression Level
0455	1	0660	0.415735
1110	0.338835	1425	11.4328
2589	0.452366	1865	6.78204
4277	0.853388	2383	1.60162
4835	1.18228	2553	1.2089
4947	0.76116	3544	0.481366
5385	0.24138	3547	5.79671
5771	0.267764	4584	0.457548
6272	1.33818	5519	1.31969
6722	0.607591	6623	2.98923
7175	0.614178	8037	1.85456
7553	0.709205	8595	1.74737
8952	0.703535	8917	3.79849
9606	1.85649	9131	3.05865
9676	0.620681	9320	6.71918
