# Supplementary material for: Understanding the molecular aspects of oriental obesity pattern differentiation using DNA microarray
Source: J Transl Med. 2015 Oct 19;13:331. doi: 10.1186/s12967-015-0692-9 (PMC4617455; doi:10.1186/s12967-015-0692-9)
Supplement: Supplementary file 7 — 10.1186/s12967-015-0692-9 Expression levels of endogenous G0S2 gene in 15 randomly selected subjects (Random) or 15 volunteers representing LDS pattern (LDS) as measured by quantitative RT-PCR. [file 12967_2015_692_MOESM7_ESM.xlsx]

## Sheet: G0S2
Supplementary Table 6. Expression levels of endogenous G0S2 gene in 15 randomly selected subjects (Random) or 15 volunteers representing LDS pattern (LDS) were measured using quantitative RT-PCR. The relative gene expression level is prestented below.
G0S2
Random		LDS
Patient ID	Gene Epxression Level	Patent ID	Gene Epxression Level
0455	1	0660	0.723034
1110	0.0576625	1425	27.582
2589	0.374796	1865	14.9285
4277	3.14904	2383	1.2927
4835	0.692318	2553	0.758284
4947	0.0878774	3544	45.5132
5385	1.04447	3547	0.53063
5771	7.89027	4584	0.527531
6272	0.137582	5519	0.504225
6722	0.102466	6623	7.83982
7175	0.0433638	8037	0.776142
7553	0.204786	8595	0.714812
8952	0.295078	8917	4.39881
9606	2.13165	9131	24.4153
9676	0.0733628	9320	84.4456
